# Supplementary material for: Analysis of small RNA changes in different Brassica napus synthetic allopolyploids
Source: PeerJ. 2019 Sep 13;7:e7621. doi: 10.7717/peerj.7621 (PMC6746219; doi:10.7717/peerj.7621)
Supplement: Table S1 — Each number represents the number of sRNA. [file peerj-07-7621-s001.xls]

## Sheet: Sheet1
The number of miRNA
	bra_miRNA_name	AACC1	AACC2	AACC3	AACC4	AACC5	AACC6	AACC7	AACC8	P1
0	bra-MIR5726	11	19	25	4	17	30	20	41	11
1	bra-MIR9555a	14	11	12	8	9	10	12	5	2.5
2	bra-MIR9555b	20	8	4	8	6	5	1	12	0.5
3	bra-MIR157a	19	24	6	3	10	15	7	10	5.5
4	bra-MIR159a	73497	59802	61683	48484	53654	117400	54267	50163	9071
5	bra-MIR9563a	187	85	74	63	75	106	97	79	1.5
6	bra-MIR824	188	125	229	137	142	137	291	79	18.5
7	bra-MIR9563b	99	46	53	27	32	45	38	41	5
8	bra-MIR1140	1621	622	256	420	407	566	708	447	241
9	bra-MIR9562	2	2	1	1	2	0	1	0	0
10	bra-MIR400	187	70	40	16	16	30	36	62	71.5
11	bra-MIR9565	5	0	10	0	2	0	0	1	0
12	bra-MIR403	433	427	246	161	164	219	275	198	72
13	bra-MIR9567	1	3	0	2	1	1	1	1	2
14	bra-MIR9568	19	18	9	3	2	5	15	2	8.5
15	bra-MIR158	7106	3183	1334	1052	904	1919	1672	1800	707.5
16	bra-MIR860	2	3	0	1	2	0	4	2	3
17	bra-MIR167a	56	27	27	18	23	26	39	16	19
18	bra-MIR408	966	1191	6857	2963	3475	7524	706	1223	1444
19	bra-MIR171a	5	5	3	0	0	3	0	0	0
20	bra-MIR171e	6553	1101	633	871	940	1534	1309	1052	202.5
21	bra-MIR1885b	260	120	189	131	67	150	127	33	24.5
22	bra-MIR5711	25	35	11	8	4	15	11	3	9.5
23	bra-MIR9552a	1	0	6	0	0	0	1	2	0
24	bra-MIR5715	1	0	4	0	0	0	0	0	0
25	bra-MIR9552b	1	2	20	0	0	0	1	1	0.5
26	bra-MIR5716	3	0	0	0	0	0	0	0	0.5
27	bra-MIR5717	2	0	0	1	0	0	0	0	0
28	bra-MIR5718	2277	2309	1135	534	449	835	1391	625	522
29	bra-MIR5719	11964	17682	10742	5128	5616	7453	5695	6568	6079
30	bra-MIR156e	73	21	25	17	30	44	44	47	12
31	bra-MIR156f	316	71	373	172	109	130	168	121	23
32	bra-MIR160a	372	568	627	620	623	1074	568	464	159.5
33	bra-MIR319	3159	1249	1646	895	1607	5766	1200	1690	826
34	bra-MIR9560b	1	0	0	0	0	0	0	0	0
35	bra-MIR9553	15	27	5	3	5	9	20	13	6.5
36	bra-MIR9554	1	6	2	0	0	2	2	1	1.5
37	bra-MIR2111b	3	1	4	7	6	5	2	4	5.5
38	bra-MIR9557	37	18	35	30	22	42	29	39	7
39	bra-MIR9558	4	0	0	1	0	6	0	0	1
40	bra-MIR161	4	4	0	0	2	1	21	3	0
41	bra-MIR162	1870	1233	1673	1229	1290	2286	1440	880	273.5
42	bra-MIR390	564	238	186	226	265	305	322	218	55.5
43	bra-MIR391	221	1268	1753	605	509	1337	1360	554	414
44	bra-MIR396	516	564	936	446	497	907	565	371	161
45	bra-MIR168a	222	200	352	203	228	561	250	78	58.5
46	bra-MIR398	3601	2037	8926	4396	4273	8499	1989	1573	1329
47	bra-MIR168b	21	31	24	28	30	56	39	18	12.5
48	bra-MIR168c	2	7	6	5	3	3	5	3	1.5
49	bra-MIR172a	12	2	1	1	4	1	2	0	0.5
50	bra-MIR172b	2	5	3	3	2	4	13	5	1
51	bra-MIR172c	2	0	2	0	0	0	18	0	0
52	bra-MIR172d	12	20	6	5	10	12	8	4	1
53	bra-MIR5720	283	152	110	62	62	60	102	62	29.5
54	bra-MIR5721	29	26	9	22	21	19	9	16	7.5
55	bra-MIR5722	4	10	6	5	0	2	2	0	3.5
56	bra-MIR5724	438	228	214	162	222	201	290	581	274
57	bra-MIR9566	0	1	0	0	0	3	0	0	0
58	bra-MIR5713	0	3	6	0	0	0	1	0	0.5
59	bra-MIR9559	0	2	1	1	0	0	0	0	5
60	bra-MIR5723	0	1	0	0	1	0	0	1	2
61	bra-MIR5725	0	11	6	5	9	0	2	7	10
62	bra-MIR156a	0	0	2	0	2	0	2	7	1.5
63	bra-MIR164b	0	0	1	0	0	0	0	0	0
64	bra-MIR164c	0	0	3	0	0	0	0	2	0
65	bra-MIR9408	0	0	2	3	0	3	0	0	0
66	bra-MIR171c	0	0	0	1	0	0	0	3	0
67	bra-MIR156b	0	0	0	1	0	0	0	0	0
68	bra-MIR9556	0	0	0	1	0	0	1	0	0
69	bra-MIR171d	0	0	0	0	2	0	0	0	0
70	bra-MIR2111	0	0	0	0	3	0	0	0	0
71	bra-MIR156d	0	0	0	0	1	0	0	0	0
72	bra-MIR164e	0	0	0	0	2	0	0	1	1
73	bra-MIR9561	0	0	0	0	0	2	1	1	0.5
74	bra-MIR9569	0	0	0	0	0	1	0	0	0.5
75	bra-MIR5714	0	0	0	0	0	0	1	0	0
	total	117309	94924	100554	69199	75859	159369	75201	69233	22208
	bol_miRNA_name	AACC1	AACC2	AACC3	AACC4	AACC5	AACC6	AACC7	AACC8	P2
0	bol-MIR171a	387	186	100	113	144	338	165	111	97.5
1	bol-MIR172a	12	2	1	1	4	1	2	0	1
2	bol-MIR172b	2	5	3	3	2	4	13	5	5.5
3	bol-MIR9409	15	11	6	5	9	5	8	11	17.5
4	bol-MIR824	188	125	229	137	142	137	291	79	300
5	bol-MIR9410	104	65	227	99	81	64	94	111	323
6	bol-MIR398a	2773	1691	7352	3727	3528	6587	1367	1230	93.5
7	bol-MIR9411	3	3	6	1	4	0	2	4	245
8	bol-MIR157a	20	26	9	4	11	16	12	10	38
9	bol-miR824	29	9	9	9	5	8	10	2	75
10	bol-miR171a	56	51	24	4	9	121	51	19	20.5
11	bol-miR9409	6	16	9	2	2	0	0	0	4
12	bol-miR157a	19	17	5	2	9	9	7	10	30.5
13	bol-miR398a-3p	2763	1685	7313	3715	3518	6574	1361	1225	91
14	bol-miR9410	0	4	1	0	0	0	1	0	0
15	bol-MIR9408	0	0	2	3	0	3	1	0	25.5
16	bol-miR9408	0	0	2	3	0	3	0	0	25.5
17	bol-miR9411	0	0	0	0	0	0	0	0	17
	total	6377	3896	15298	7828	7468	13870	3385	2817	1410
